# Supplementary material for: Comparative Genomics of Legionella pneumophila Isolates from the West Bank and Germany Support Molecular Epidemiology of Legionnaires’ Disease
Source: Microorganisms. 2023 Feb 10;11(2):449. doi: 10.3390/microorganisms11020449 (PMC9965269; doi:10.3390/microorganisms11020449)
Supplement: Supplementary file 1 [file microorganisms-11-00449-s001.zip]

Archive with 2 entries (2 files):
- Supplementary Table S2_ Zayed et al.xls
- Supplementary Tables & Figures_Zayed et al.pdf
