# Supplementary material for: Comparative Genomics of Legionella pneumophila Isolates from the West Bank and Germany Support Molecular Epidemiology of Legionnaires’ Disease
Source: Microorganisms. 2023 Feb 10;11(2):449. doi: 10.3390/microorganisms11020449 (PMC9965269; doi:10.3390/microorganisms11020449)
Supplement: Supplementary file 1 [file microorganisms-11-00449-s001.zip › Supplementary Table S2_ Zayed et al.xls]

## Sheet: Tabelle1
Table S2: The dDDH values among all L.pneumophila isolates provided according to TYGS.
	A108 Gt10-93- Ps	A112 Gt10-93- Ps	A114 Gt10-93- Ps	A127 Gt10-93- Ps	A138 Gt9-92- Ps	A166 Gt8-142- Ps	A193 Gt40-47- Ps	A194 Gt40-47- Ps	A195 Gt40-47- Ps	H1 Gt14-31- D	H2 Gt14-31- D	H3 Gt14-31- D	H23 Gt14-30- D	L02-465 Cl Gt27-133- D	L04-041 Cl Gt30-137- D	L04-545 Cl Gt40-47- D	L05-341 Cl Gt8-132- D	L06-129 Cl Gt71-135- D	L06-153 Cl Gt71-135- D	Lpn-Alcoy	Lpn-corby	H29 Gt22-100- D	H34 Gt22-102- D	H35 Gt22-102- D	Lpn-D7630	Lpn-D7631	Lpn-D7632	Lpn-HL06041035	Lpn-Lens	A15 Gt12-84- Ps	Lpn-Lorraine	Philadelphia1	A129 Gt64-74- Ps	A156 Gt64-74- Ps	L01-443 Cl Gt64-74- D	L09-313 Cl Gt84-116- D	Lpn-ATCC43290	Lpn-LPE509	Lpn-Lpm7613	Lpn-Thunderbay	A5 Gt4-17- Ps	A29 Gt6-18- Ps	A131 Gt6-18- Ps	A139 Gt4-17-Ps	H39 Gt4-17- D	L02-521 Cl Gt29-27- D	L09-329 Cl Gt75-49- D	L10-023 Cl Gt75-49- D	L10-091 Cl Gt69-69- D
A108 Gt10-93- Ps	100	99.6	99.6	99.6	99.6	97.1	94.7	94.9	94.9	88.9	89.1	88.4	85.9	89.1	93	96.5	96.5	94.5	94.5	90.9	89.6	86.4	86.4	86.4	84.6	84.8	84.8	84.6	84.4	82.6	83.1	84.3	82	86.2	81.6	85.1	85.5	82.4	86.4	84.6	81.4	80.6	82.6	81.6	81.5	84.4	85.5	81.6	79.6
A112 Gt10-93- Ps	99.6	100	100	100	100	97	95.8	95.9	95.9	90.5	90.6	90	87.5	89.9	94.9	97.5	96.5	94.4	94.4	91.8	89.9	87.6	87.7	87.7	85.5	85.7	85.7	86.4	86	82.7	83.3	85	83.3	87.5	82.8	86.2	86.3	83.4	85.3	86	82.3	81.5	83.5	82.5	80.5	84.3	85.5	83.2	80.5
A114 Gt10-93- Ps	99.6	100	100	100	100	97	95.8	95.9	95.9	90.5	90.6	90	87.5	89.8	94.9	97.5	96.5	94.4	94.4	91.8	89.9	87.6	87.6	87.6	85.5	85.7	85.7	86.4	86	82.7	83.3	85	83.3	87.4	82.8	86.1	86.3	83.4	85.3	86	82.2	81.5	83.5	82.5	80.5	84.3	85.4	83.2	80.4
A127 Gt10-93- Ps	99.6	100	100	100	100	96.9	95.8	95.9	95.9	90.5	90.6	90	87.5	89.8	94.9	97.4	96.4	94.4	94.4	91.8	89.9	87.6	87.6	87.6	85.5	85.7	85.7	86.4	86	82.7	83.2	85	83.3	87.4	82.8	86.1	86.3	83.4	85.3	85.9	82.2	81.5	83.5	82.4	80.5	84.3	85.4	83.1	80.4
A138 Gt9-92- Ps	99.6	100	100	100	100	97	95.9	96	96	90.5	90.6	90	87.6	90	95	97.5	96.5	94.5	94.5	91.4	90	87.6	87.6	87.6	85.3	85.4	85.4	86.4	86	82.7	83.2	85	83.8	87.4	82.8	86.1	86.3	83.4	85.3	85.9	82.4	81.6	83.6	82.6	80.6	84.3	85.4	83.2	80.4
A166 Gt8-142- Ps	97.1	97	97	96.9	97	100	95.6	95.7	95.7	91.6	91.7	91.1	88.6	93.9	97.3	96.5	99	98.2	98.2	91.2	91.7	88.2	88.2	88.2	84.1	84.3	84.3	85.9	85	81.5	82.3	84.1	84.3	88.3	82.7	84.7	87.7	82.5	87.4	86.3	83.6	80.5	82.4	83.8	82.5	85.6	86.6	83.7	82.4
A193 Gt40-47- Ps	94.7	95.8	95.8	95.8	95.9	95.6	100	100	100	92.6	92.8	92.1	90.4	89.5	92.7	99.2	94.5	92.7	92.7	91.7	91.4	87.8	87.8	87.8	83.5	83.6	83.6	85.7	84.5	81.9	83.1	82.6	82.9	87	82.1	84.4	85.9	81.6	84.9	84.8	82	80.3	82.3	82.2	81.1	83.4	84.2	81.3	80
A194 Gt40-47- Ps	94.9	95.9	95.9	95.9	96	95.7	100	100	100	92.6	92.8	92.1	90.4	89.5	92.7	99.3	94.5	92.7	92.7	91.7	91.4	87.8	87.8	87.9	83.5	83.6	83.6	85.9	84.5	81.9	83.1	82.9	82.9	87	82.3	84.4	85.9	81.6	84.9	84.8	82	80.3	82.2	82.2	81	83.4	84.2	81.3	79.9
A195 Gt40-47- Ps	94.9	95.9	95.9	95.9	96	95.7	100	100	100	92.8	92.9	92.3	90.6	89.7	92.9	99.3	94.7	92.9	92.9	91.9	91.5	88	88	88.1	83.6	83.8	83.8	85.9	84.8	82.1	83.3	84.8	83.1	87.2	82.3	84.6	86.1	81.8	85.1	85	82.2	80.5	82.4	82.4	81.3	83.5	84.3	81.5	80.2
H1 Gt14-31- D	88.9	90.5	90.5	90.5	90.5	91.6	92.6	92.6	92.8	100	100	100	100	86	90.2	91.3	91	88.2	88.2	91.8	91.8	84.4	84.5	84.5	79.7	79.7	79.8	83	80.8	81.3	79.4	79.7	80.9	84.7	81.1	81	81.6	79.6	80.5	82.6	82.3	78.3	80.1	82.4	82.7	80.3	81.9	82.7	79.2
H2 Gt14-31- D	89.1	90.6	90.6	90.6	90.6	91.7	92.8	92.8	92.9	100	100	100	99.5	86.1	90.4	91.5	91.2	88.3	88.3	91.9	92	84.6	84.6	84.6	79.8	79.9	79.9	83.2	81	81.1	79.5	79.8	81.1	84.8	81.3	81.1	81.7	79.7	80.6	82.8	82.1	78.4	80.3	82.3	82.9	80.5	82	82.8	79.4
H3 Gt14-31- D	88.4	90	90	90	90	91.1	92.1	92.1	92.3	100	100	100	99.4	85.7	89.9	90.8	90.5	87.7	87.7	91.5	91.6	84	84	84	79.4	79.4	79.4	82.9	80.4	80.8	79.2	79.2	80.4	84.1	81.2	81	81.1	79.1	80	82.2	82.3	78.6	80.4	82.4	82.4	80.2	81.8	82.6	79.6
H23 Gt14-30- D	85.9	87.5	87.5	87.5	87.6	88.6	90.4	90.4	90.6	100	99.5	99.4	100	83	87.4	88.4	88.1	85.2	85.2	88.9	89.1	81.4	81.5	81.5	76.8	76.8	76.8	80.1	77.8	78.4	76.5	76.7	78.1	81.6	78.2	78	78.5	76.6	77.4	79.6	82.5	78.6	80.4	82.7	84.8	77.8	79.4	80.1	80.6
L02-465 Cl Gt27-133- D	89.1	89.9	89.8	89.8	90	93.9	89.5	89.5	89.7	86	86.1	85.7	83	100	94.3	90.3	93	93.3	93.3	92.1	93.7	90.1	90.1	90.1	88.3	88.5	88.5	89.7	81.7	80.1	81.9	85.9	83.6	87.6	86.7	84.6	83.9	85.7	85.9	85.2	84.7	82.7	84.6	84.9	83	83.6	84.3	85.3	80.1
L04-041 Cl Gt30-137- D	93	94.9	94.9	94.9	95	97.3	92.7	92.7	92.9	90.2	90.4	89.9	87.4	94.3	100	93.8	97.1	96.3	96.3	91.4	91.9	89.4	89.4	89.4	86	86.2	86.2	87.1	83.3	80.5	81.3	84.4	85.4	88.6	84.7	86	85	84.7	84.5	87	82.2	81.3	83.2	82.4	81.7	84.3	84.4	85	81.5
L04-545 Cl Gt40-47- D	96.5	97.5	97.5	97.4	97.5	96.5	99.2	99.3	99.3	91.3	91.5	90.8	88.4	90.3	93.8	100	95.5	93.8	93.8	93.7	92.2	88.4	88.4	88.5	85.3	85.5	85.5	86.4	87.1	84	85.2	84.6	83.8	87.9	83	86.5	86.7	83.8	85.7	85.6	82.1	81.4	83.4	82.3	81.2	84.1	84.9	82	79.8
L05-341 Cl Gt8-132- D	96.5	96.5	96.5	96.4	96.5	99	94.5	94.5	94.7	91	91.2	90.5	88.1	93	97.1	95.5	100	97.4	97.4	92	92.7	86.9	86.9	86.8	83.2	83.3	83.3	84.7	83.5	82.7	81.7	82.9	84.2	88.2	82.5	84.8	86.6	82.6	86.8	85.3	81.5	79	80.9	81.7	80.7	84.9	84.7	82.8	81.6
L06-129 Cl Gt71-135- D	94.5	94.4	94.4	94.4	94.5	98.2	92.7	92.7	92.9	88.2	88.3	87.7	85.2	93.3	96.3	93.8	97.4	100	100	91.1	91.8	86.2	86.2	86.2	84.1	84.3	84.3	85.5	84.7	78.8	81.4	83.9	81.3	85.4	82.6	82.1	85	82.5	87.4	83.7	82.7	80.1	82	82.9	80.4	84.8	85.9	82.8	82.1
L06-153 Cl Gt71-135- D	94.5	94.4	94.4	94.4	94.5	98.2	92.7	92.7	92.9	88.2	88.3	87.7	85.2	93.3	96.3	93.8	97.4	100	100	91.1	91.7	86.2	86.2	86.2	84.1	84.3	84.3	85.5	84.7	78.8	81.4	83.9	81.3	85.4	82.6	82.1	85	82.5	87.4	83.7	82.7	80.1	82	82.9	80.4	84.8	85.9	82.8	82.1
Lpn-Alcoy	90.9	91.8	91.8	91.8	91.4	91.2	91.7	91.7	91.9	91.8	91.9	91.5	88.9	92.1	91.4	93.7	92	91.1	91.1	100	98.4	87.1	87.1	87.1	85.8	86.1	86	85	84.1	83.5	83.1	84.1	83.6	87.5	86.3	86	81.3	85.1	83.6	82.7	81.5	81.4	83.3	81.7	79.9	81.7	82.3	83.8	79.5
Lpn-corby	89.6	89.9	89.9	89.9	90	91.7	91.4	91.4	91.5	91.8	92	91.6	89.1	93.7	91.9	92.2	92.7	91.7	91.7	98.4	100	87	87	87	84.3	84.5	84.5	85	81.9	82.1	81.3	82.8	83.2	87.2	86.1	84.1	81.8	83.8	84.4	82.6	82	79.9	81.8	82.2	80.7	81.7	83	83.4	79.5
H29 Gt22-100- D	86.4	87.6	87.6	87.6	87.6	88.2	87.8	87.8	88	84.4	84.6	84	81.4	90.1	89.4	88.4	86.9	86.2	86.2	87.1	87	100	100	100	97.2	97.4	97.4	93.8	82.3	86.4	84.9	89.8	90	93.6	90.5	90.6	90.4	89.5	91.4	91.5	84.9	84.2	86.2	85.1	85.3	85.9	86.5	85.7	81.1
H34 Gt22-102- D	86.4	87.7	87.6	87.6	87.6	88.2	87.8	87.8	88	84.5	84.6	84	81.5	90.1	89.4	88.4	86.9	86.2	86.2	87.1	87	100	100	100	97.2	97.4	97.4	93.8	82.3	86.4	84.9	89.8	90	93.6	90.6	90.6	90.4	89.6	91.4	91.6	84.9	84.2	86.2	85.1	85.3	85.9	86.5	85.7	81.2
H35 Gt22-102- D	86.4	87.7	87.6	87.6	87.6	88.2	87.8	87.9	88.1	84.5	84.6	84	81.5	90.1	89.4	88.5	86.8	86.2	86.2	87.1	87	100	100	100	97.2	97.4	97.4	93.8	82.3	86.4	84.9	89.8	90	93.6	90.6	90.6	90.3	89.5	91.4	91.5	84.9	84.2	86.2	85.1	85.4	85.9	86.5	85.7	81.1
Lpn-D7630	84.6	85.5	85.5	85.5	85.3	84.1	83.5	83.5	83.6	79.7	79.8	79.4	76.8	88.3	86	85.3	83.2	84.1	84.1	85.8	84.3	97.2	97.2	97.2	100	100	100	92	82	83.3	84.4	91.9	86.5	90.3	88.5	88.9	90.4	92.3	89.6	91.5	82.8	83.5	85.5	82.9	80.6	83.9	84.7	84	79.1
Lpn-D7631	84.8	85.7	85.7	85.7	85.4	84.3	83.6	83.6	83.8	79.7	79.9	79.4	76.8	88.5	86.2	85.5	83.3	84.3	84.3	86.1	84.5	97.4	97.4	97.4	100	100	100	92.2	82.2	83.4	84.6	92	86.7	90.5	88.7	89	90.5	92.5	89.7	91.6	82.9	83.7	85.7	83.1	80.8	84.1	84.9	84.1	79.2
Lpn-D7632	84.8	85.7	85.7	85.7	85.4	84.3	83.6	83.6	83.8	79.8	79.9	79.4	76.8	88.5	86.2	85.5	83.3	84.3	84.3	86	84.5	97.4	97.4	97.4	100	100	100	92.2	82.2	83.5	84.6	92	86.7	90.5	88.7	89	90.5	92.5	89.7	91.6	82.9	83.7	85.7	83.1	80.8	84.1	84.9	84.2	79.3
Lpn-HL06041035	84.6	86.4	86.4	86.4	86.4	85.9	85.7	85.9	85.9	83	83.2	82.9	80.1	89.7	87.1	86.4	84.7	85.5	85.5	85	85	93.8	93.8	93.8	92	92.2	92.2	100	82.2	80.7	83.6	89.7	86.8	90.6	90	88.2	87.7	88.7	89.2	89.5	86.4	85	87	86.6	83.1	85	85.5	85.6	79.5
Lpn-Lens	84.4	86	86	86	86	85	84.5	84.5	84.8	80.8	81	80.4	77.8	81.7	83.3	87.1	83.5	84.7	84.7	84.1	81.9	82.3	82.3	82.3	82	82.2	82.2	82.2	100	82.3	84	83.4	79.4	83.5	81.3	82.3	82.9	81.9	84.8	82	79.9	79.4	81.4	80.4	77.5	84.3	85	81.5	79.9
A15 Gt12-84- Ps	82.6	82.7	82.7	82.7	82.7	81.5	81.9	81.9	82.1	81.3	81.1	80.8	78.4	80.1	80.5	84	82.7	78.8	78.8	83.5	82.1	86.4	86.4	86.4	83.3	83.4	83.5	80.7	82.3	100	95.8	81.6	80.9	85	81.6	84.1	83.2	83.9	83.5	81.4	81.8	80.5	82.5	81.9	82.9	87.5	86.2	88	82
Lpn-Lorraine	83.1	83.3	83.3	83.2	83.2	82.3	83.1	83.1	83.3	79.4	79.5	79.2	76.5	81.9	81.3	85.2	81.7	81.4	81.4	83.1	81.3	84.9	84.9	84.9	84.4	84.6	84.6	83.6	84	95.8	100	84.9	80.3	84.4	82.4	83.2	83.3	86	85	81.8	83.6	83.2	85.1	83.8	82.3	91.7	89.4	91.7	85.3
Philadelphia1	84.3	85	85	85	85	84.1	82.6	82.9	84.8	79.7	79.8	79.2	76.7	85.9	84.4	84.6	82.9	83.9	83.9	84.1	82.8	89.8	89.8	89.8	91.9	92	92	89.7	83.4	81.6	84.9	100	93.5	96.8	95.6	95.5	97.6	98.8	96.4	99	83.5	82.5	84.4	83.8	81.8	83.5	84.4	84.1	80.5
A129 Gt64-74- Ps	82	83.3	83.3	83.3	83.8	84.3	82.9	82.9	83.1	80.9	81.1	80.4	78.1	83.6	85.4	83.8	84.2	81.3	81.3	83.6	83.2	90	90	90	86.5	86.7	86.7	86.8	79.4	80.9	80.3	93.5	100	98.6	95.7	97	94.7	93.2	94.8	95.6	79.5	78.8	80.6	79.7	80.6	80.4	81.2	81	77.5
A156 Gt64-74- Ps	86.2	87.5	87.4	87.4	87.4	88.3	87	87	87.2	84.7	84.8	84.1	81.6	87.6	88.6	87.9	88.2	85.4	85.4	87.5	87.2	93.6	93.6	93.6	90.3	90.5	90.5	90.6	83.5	85	84.4	96.8	98.6	100	97.8	98.8	97.8	96.5	97.9	98.3	83.4	82.4	84.4	83.6	83.4	84.2	84.9	84.8	80.9
L01-443 Cl Gt64-74- D	81.6	82.8	82.8	82.8	82.8	82.7	82.1	82.3	82.3	81.1	81.3	81.2	78.2	86.7	84.7	83	82.5	82.6	82.6	86.3	86.1	90.5	90.6	90.6	88.5	88.7	88.7	90	81.3	81.6	82.4	95.6	95.7	97.8	100	98.7	93.5	95.1	95	95.1	83.3	82.7	84.7	83.5	81.2	82.2	83	84.3	81.9
L09-313 Cl Gt84-116- D	85.1	86.2	86.1	86.1	86.1	84.7	84.4	84.4	84.6	81	81.1	81	78	84.6	86	86.5	84.8	82.1	82.1	86	84.1	90.6	90.6	90.6	88.9	89	89	88.2	82.3	84.1	83.2	95.5	97	98.8	98.7	100	95.8	95.5	95.9	96.5	81.3	81.6	83.6	81.5	80.7	81.5	82.4	82.4	81.1
Lpn-ATCC43290	85.5	86.3	86.3	86.3	86.3	87.7	85.9	85.9	86.1	81.6	81.7	81.1	78.5	83.9	85	86.7	86.6	85	85	81.3	81.8	90.4	90.4	90.3	90.4	90.5	90.5	87.7	82.9	83.2	83.3	97.6	94.7	97.8	93.5	95.8	100	97.7	98.6	99	82.2	79.2	81.2	82.4	81.3	83.6	84.5	81.4	80.7
Lpn-LPE509	82.4	83.4	83.4	83.4	83.4	82.5	81.6	81.6	81.8	79.6	79.7	79.1	76.6	85.7	84.7	83.8	82.6	82.5	82.5	85.1	83.8	89.5	89.6	89.5	92.3	92.5	92.5	88.7	81.9	83.9	86	98.8	93.2	96.5	95.1	95.5	97.7	100	96.4	97.5	83.7	82	84	83.9	83.1	83.5	83.1	85.4	80.6
Lpn-Lpm7613	86.4	85.3	85.3	85.3	85.3	87.4	84.9	84.9	85.1	80.5	80.6	80	77.4	85.9	84.5	85.7	86.8	87.4	87.4	83.6	84.4	91.4	91.4	91.4	89.6	89.7	98.7	89.2	84.8	83.5	85	96.4	94.8	97.9	95	95.9	98.6	96.4	100	96.8	83.1	81	83	83.3	83	85.6	86.5	82.1	81.6
Lpn-Thunderbay	84.6	86	86	85.9	85.9	86.3	84.8	84.8	85	82.6	82.8	82.2	79.6	85.2	87	85.6	85.3	83.7	83.7	82.7	82.6	91.5	91.6	91.5	91.5	91.6	91.6	89.5	82	81.4	81.8	99	95.6	98.3	95.1	96.5	99	97.5	96.8	100	82.4	81.3	83.2	82.6	82.2	82.3	83.3	82.8	79.3
A5 Gt4-17- Ps	81.4	82.3	82.2	82.2	82.4	83.6	82	82	82.2	82.3	82.1	82.3	82.5	84.7	82.2	82.1	81.5	82.7	82.7	81.5	82	84.9	84.9	84.9	82.8	82.9	82.9	86.4	79.9	81.8	83.6	83.5	79.5	83.4	83.3	81.3	82.2	83.7	83.1	82.4	100	97.9	99	100	95.5	83.3	84.5	85	82.3
A29 Gt6-18- Ps	80.6	81.5	81.5	81.5	81.6	80.5	80.3	80.3	80.5	78.3	78.4	78.6	78.6	82.7	81.3	81.4	79	80.1	80.1	81.4	79.9	84.2	84.2	84.2	83.5	83.7	83.7	85	79.4	80.5	83.2	82.5	78.8	82.4	82.7	81.6	79.2	82	81	81.3	97.9	100	99.6	98.2	92.6	82.4	83.5	82.8	80.7
A131 Gt6-18- Ps	82.6	83.5	83.5	83.5	83.6	82.4	82.3	82.2	82.4	80.1	80.3	80.4	80.4	84.6	83.2	83.4	80.9	82	82	83.3	81.8	86.2	86.2	86.2	85.5	85.7	85.7	87	81.4	82.5	85.1	84.4	80.6	84.4	84.7	83.6	81.2	84	83	83.2	99	99.6	100	99.2	94.3	84	85.1	84.7	82.1
A139 Gt4-17-Ps	81.6	82.5	82.5	82.4	82.6	83.8	82.2	82.2	82.4	82.4	82.3	82.4	82.7	84.9	82.4	82.3	81.7	82.9	82.9	81.7	82.2	85.1	85.1	85.1	82.9	83.1	83.1	86.6	80.4	81.9	83.8	83.8	79.7	83.6	83.5	81.5	82.4	83.9	83.3	82.6	100	98.2	99.2	100	95.8	83.5	84.7	85.1	82.5
H39 Gt4-17- D	81.5	80.5	80.5	80.5	80.6	82.5	81.1	81	81.3	82.7	82.9	82.4	84.8	83	81.7	81.2	80.7	80.4	80.4	79.9	80.7	85.3	85.3	85.4	80.6	80.8	80.8	83.1	77.5	82.9	82.3	81.8	80.6	83.4	81.2	80.7	81.3	83.1	83	82.2	95.5	92.6	94.3	95.8	100	81.8	81.6	82.9	82.6
L02-521 Cl Gt29-27- D	84.4	84.3	84.3	84.3	84.3	85.6	83.4	83.4	83.5	80.3	80.5	80.2	77.8	83.6	84.3	84.1	84.9	84.8	84.8	81.7	81.7	85.9	85.9	85.9	83.9	84.1	84.1	85	84.3	87.5	91.7	83.5	80.4	84.2	82.2	81.5	83.6	83.5	85.6	82.3	83.3	82.4	84	83.5	81.8	100	99.1	96.7	91
L09-329 Cl Gt75-49- D	85.5	85.5	85.4	85.4	85.4	86.6	84.2	84.2	84.3	81.9	82	81.8	79.4	84.3	84.4	84.9	84.7	85.9	85.9	82.3	83	86.5	86.5	86.5	84.7	84.9	84.9	85.5	85	86.2	89.4	84.4	81.2	84.9	83	82.4	84.5	83.1	86.5	83.3	84.5	83.5	85.1	84.7	81.6	99.1	100	94.9	89.4
L10-023 Cl Gt75-49- D	81.6	83.2	83.2	83.1	83.2	83.7	81.3	81.3	81.5	82.7	82.8	82.6	80.1	85.3	85	82	82.8	82.8	82.8	83.8	83.4	85.7	85.7	85.7	84	84.1	84.2	85.6	81.5	88	91.7	84.1	81	84.8	84.3	82.4	81.4	85.4	82.1	82.8	85	82.8	84.7	85.1	85.1	82.9	96.7	94.9	88.4
L10-091 Cl Gt69-69- D	79.6	80.5	80.4	80.4	80.4	82.4	80	79.9	80.2	79.2	79.4	79.6	80.6	80.1	81.5	79.8	81.6	82.1	82.1	79.5	79.5	81.1	81.2	81.1	79.1	79.2	79.3	79.5	79.9	82	85.3	80.5	77.5	80.9	81.9	81.1	80.7	80.6	81.6	79.3	82.3	80.7	82.1	82.5	82.5	82.6	91	89.4	88.4
L11-209 Cl Gt29-27- D	84.9	84.9	84.9	84.9	84.9	86.3	83	83	83.2	82.4	82.6	82.3	79.9	83.6	84.6	83.6	85	85.4	85.4	83	82.8	85.8	85.8	85.8	84	84.2	84.2	84.3	83.8	87.7	91.7	83.8	80.8	84.5	82.9	82	83.9	84	85.7	82.4	84.8	82.8	84.4	85	83	98.6	97.8	98.2	91.2
L12-317 Cl Gt72-66- D	84.2	85.8	85.8	85.8	85.8	85.8	84.8	84.7	84.9	83.6	83.7	83.4	81.1	87.3	87.7	85.2	85.5	85	85	86.5	85.9	89.7	89.7	89.7	86.5	86.7	86.7	87.7	84.5	86.4	88.5	87.5	84.8	88.7	87.2	86.1	85	87.9	86.7	87.1	84.8	84.1	86	85.1	83.8	92.6	91.7	92.8	93.6
Lpn-OLDA	84.6	85.4	85.4	85.4	85.5	86.8	84.3	84.2	84.5	84.2	84.4	83.9	81.3	87.5	85.3	85.3	84.7	85.9	85.9	84.4	85.1	87.9	87.9	87.9	85.7	85.9	85.9	88.8	82.7	84.5	86.4	86.8	82.3	86.4	85.6	83.7	85.2	86.9	86.1	85.4	98.9	95.6	97	98.7	95.3	86.2	87.4	87.8	81.9
Lpn-Paris	84.2	85	84.9	84.9	85.1	86.3	83.8	83.8	84	83.8	84	83.5	80.9	87.4	83.8	84.8	84.2	85.5	85.5	83.3	81.8	87.4	87.4	87.4	85.5	85.5	85.7	87	81.4	84	85.1	84.4	81.9	85.9	85.4	83.3	81.2	84	83	83.2	99	95.8	97.2	98.8	94.3	84	85.1	84.7	82.1
Lpn-Pontiac	83.7	84.2	84.2	84.2	84.2	84.7	83	83	83.2	82.2	82.4	82.1	79.7	86.8	85.2	83.7	84.1	83.9	83.9	83.3	83.1	87.1	87.2	87.2	85.2	85.3	85.4	87.5	83.1	87.1	92.1	85.7	81.8	85.6	84.7	83.2	83	86	84.8	84	85.3	83.7	85.6	85.5	83.6	99.1	97.4	98.6	89.2
Lpn-Toronto	82.2	82.4	82.4	82.4	82.4	83.3	84.6	84.6	84.8	80.6	80.7	80.4	77.9	81.6	82.4	83.1	82.7	82.6	82.6	81.6	81.3	83.2	83.2	83.2	81	81.2	81.2	82.1	82.9	86.9	91.4	81.6	79.3	83.3	81.7	80.7	82.1	82.6	83.7	81	81	79.4	81.6	81.2	79.8	92.4	90.3	92.3	88.2
[truncated: 6 more columns]
